# Supplementary material for: Determinants of Healthcare Providers’ Notification, Prevention and Perception Scores Under the Notifiable Disease Surveillance System (NDSS) in Jazan, Saudi Arabia
Source: Healthcare (Basel). 2026 Jul 1;14(13):1936. doi: 10.3390/healthcare14131936 (PMC13362326; doi:10.3390/healthcare14131936)
Supplement: Supplementary file 1 [file healthcare-14-01936-s001.zip]

Archive with 1 entries (1 files):
- healthcare-4293067-supplementary.pdf
